# Supplementary material for: CPEB2 Is Necessary for Proper Porcine Meiotic Maturation and Embryonic Development
Source: Int J Mol Sci. 2018 Oct 12;19(10):3138. doi: 10.3390/ijms19103138 (PMC6214008; doi:10.3390/ijms19103138)
Supplement: Supplementary file 1 [file ijms-19-03138-s001.zip]

Archive with 2 entries (2 files):
- supplement 1.tif
- supplement 2.tif
